# Supplementary material for: ﻿Larval and female descriptions of Mejicanotrichia Harris & Holzenthal, 1997 (Trichoptera, Hydroptilidae, Leucotrichiinae) from Mexico
Source: Zookeys. 2022 Jul 11;1111:355–69. doi: 10.3897/zookeys.1111.77413 (PMC9848958; doi:10.3897/zookeys.1111.77413)
Supplement: XML Treatment for Mejicanotrichia harrisi [file zookeys.1111.77413-treatment1.xml]

<!DOCTYPE tp:taxon-treatment
  PUBLIC "-//TaxonX//DTD Taxonomic Treatment Publishing DTD v0 20100105//EN" "tax-treatment-NSO.dtd">
<tp:taxon-treatment xmlns:tp="http://www.plazi.org/taxpub"><tp:treatment-meta><kwd-group><label>Taxon classification</label><kwd>
                <named-content content-type="kingdom">Animalia</named-content>
              </kwd><kwd>
                <named-content content-type="order">Trichoptera</named-content>
              </kwd><kwd>
                <named-content content-type="family">Hydroptilidae</named-content>
              </kwd></kwd-group><mixed-citation publication-type="journal"><person-group><name><surname>Ramírez-Carmona</surname><given-names>Mauricio</given-names></name><name><surname>Barba-Álvarez</surname><given-names>Rafael</given-names></name><name><surname>Contreras-Ramos</surname><given-names>Atilano</given-names></name><name><surname>Rivas</surname><given-names>Gerardo</given-names></name></person-group><article-title>﻿Larval and female descriptions of <italic><tp:taxon-name><tp:taxon-name-part taxon-name-part-type="genus" reg="Mejicanotrichia">Mejicanotrichia</tp:taxon-name-part></tp:taxon-name></italic> Harris &amp; Holzenthal, 1997 (<tp:taxon-name><tp:taxon-name-part taxon-name-part-type="order">Trichoptera</tp:taxon-name-part></tp:taxon-name>, <tp:taxon-name><tp:taxon-name-part taxon-name-part-type="family">Hydroptilidae</tp:taxon-name-part></tp:taxon-name>, <tp:taxon-name><tp:taxon-name-part taxon-name-part-type="subfamily">Leucotrichiinae</tp:taxon-name-part></tp:taxon-name>) from Mexico</article-title><source>Zookeys</source><day>11</day><month>07</month><year>2022</year><volume>1111</volume><fpage>355</fpage><lpage>369</lpage><pub-id pub-id-type="doi">10.3897/zookeys.1111.77413</pub-id></mixed-citation></tp:treatment-meta><tp:nomenclature><label>﻿</label><tp:taxon-name>
              <object-id xmlns:xlink="http://www.w3.org/1999/xlink" content-type="arpha" xlink:type="simple">7B9A07D2-17E0-5979-BA69-A42AAECEDCD9</object-id>
              <tp:taxon-name-part taxon-name-part-type="genus" reg="Mejicanotrichia">Mejicanotrichia</tp:taxon-name-part>
              <tp:taxon-name-part taxon-name-part-type="species" reg="harrisi">harrisi</tp:taxon-name-part>
            </tp:taxon-name><tp:taxon-authority>Bueno-Soria &amp; Barba-Álvarez, 1999</tp:taxon-authority><xref ref-type="fig" rid="F1">Figs 1A–C</xref><xref ref-type="fig" rid="F2">, 2A–D</xref></tp:nomenclature><tp:treatment-sec sec-type="material" id="SECID0EGNAC"><title>Material examined.</title><p>25 larvae (IN-TR-00221). Mexico, Guerrero, Tonalapa del Río, Tonalapa River, near the Atlmolonga “balneario” (780 m a.s.l., <named-content xmlns:xlink="http://www.w3.org/1999/xlink" content-type="dwc:verbatimCoordinates" xlink:type="simple"><named-content content-type="geo-json" specific-use="{&#34;type&#34;:&#34;Point&#34;,&#34;coordinates&#34;:[-99.702811,18.349181]}" id="NCID0EPNAC" xlink:type="simple">18°20'57.05"N, 99°42'10.12"W</named-content></named-content>), 25 January 2020; leg. M. Ramírez-Carmona and O. Lagunas-Calvo.</p></tp:treatment-sec><tp:treatment-sec sec-type="diagnosis" id="SECID0EUNAC"><title>Diagnosis.</title><p>Abdomen mainly membranous with presence of abdominal tergites and fine pigment spots (Fig. <xref ref-type="fig" rid="F1">1A</xref>). Propleural sclerite with irregular shape (Fig. <xref ref-type="fig" rid="F1">1B</xref>) compared to <italic><tp:taxon-name><tp:taxon-name-part taxon-name-part-type="genus" reg="Mejicanotrichia">M.</tp:taxon-name-part><tp:taxon-name-part taxon-name-part-type="species" reg="tridentata">tridentata</tp:taxon-name-part></tp:taxon-name></italic>, also the abdomen is wider in appearance. The size of the mature larvae of <italic><tp:taxon-name><tp:taxon-name-part taxon-name-part-type="genus" reg="Mejicanotrichia">M.</tp:taxon-name-part><tp:taxon-name-part taxon-name-part-type="species" reg="harrisi">harrisi</tp:taxon-name-part></tp:taxon-name></italic> (2.1 mm) is smaller compared to the other species of <italic><tp:taxon-name><tp:taxon-name-part taxon-name-part-type="genus" reg="Mejicanotrichia">Mejicanotrichia</tp:taxon-name-part></tp:taxon-name></italic>. The propleural sclerite has the form of a “serrated tooth” unlike the other species of the genus (Figs <xref ref-type="fig" rid="F1">1B</xref>, <xref ref-type="fig" rid="F4">4B</xref>; <xref ref-type="bibr" rid="B2">Bowles et al. 1999</xref>). Additionally, the abdominal dorsal tergites are wider and shorter than in <italic><tp:taxon-name><tp:taxon-name-part taxon-name-part-type="genus" reg="Mejicanotrichia">M.</tp:taxon-name-part><tp:taxon-name-part taxon-name-part-type="species" reg="tridentata">tridentata</tp:taxon-name-part></tp:taxon-name></italic>, which exhibits a larger number of setae over the tergites than <italic><tp:taxon-name><tp:taxon-name-part taxon-name-part-type="genus" reg="Mejicanotrichia">M.</tp:taxon-name-part><tp:taxon-name-part taxon-name-part-type="species" reg="harrisi">harrisi</tp:taxon-name-part></tp:taxon-name></italic>.</p><fig id="F1" position="float" orientation="portrait"><object-id xmlns:xlink="http://www.w3.org/1999/xlink" content-type="doi" xlink:type="simple">10.3897/zookeys.1111.77413.figure1</object-id><object-id xmlns:xlink="http://www.w3.org/1999/xlink" content-type="arpha" xlink:type="simple">4B44410F-AA99-5BD8-8E8E-CDDC1C3FDA99</object-id><label>Figure 1.</label><caption><p>Larva of <italic><tp:taxon-name><tp:taxon-name-part taxon-name-part-type="genus" reg="Mejicanotrichia">Mejicanotrichia</tp:taxon-name-part><tp:taxon-name-part taxon-name-part-type="species" reg="harrisi">harrisi</tp:taxon-name-part></tp:taxon-name></italic> Bueno-Soria &amp; Barba-Álvarez, 1999 <bold>A</bold> habitus, dorsal <bold>B</bold> propleural sclerite <bold>C</bold> tergite of abdominal segment V, dorsal. Scale bars: 1 mm (<bold>A</bold>); 80 µm (<bold>B</bold>); 130 µm (<bold>C</bold>).</p></caption><graphic xmlns:xlink="http://www.w3.org/1999/xlink" xlink:href="zookeys-1111-355_article-77413__-g001.jpg" position="float" orientation="portrait" xlink:type="simple" id="oo_712647.jpg"><uri content-type="original_file" xlink:type="simple">https://binary.pensoft.net/fig/712647</uri></graphic></fig></tp:treatment-sec><tp:treatment-sec sec-type="description" id="SECID0EGBAE"><title>Description.</title><p>Dorsoventrally depressed body, range length: 1.9–2.1 mm, covered extensively by colorless and thick setae (Fig. <xref ref-type="fig" rid="F1">1A</xref>). Dorsum covered almost entirely by fine pigments spots (ornamental) (Fig. <xref ref-type="fig" rid="F1">1C</xref>), which give it the appearance of “sandpaper” (Fig. <xref ref-type="fig" rid="F2">2A</xref>). Larval case absent until before pupation.</p><fig id="F2" position="float" orientation="portrait"><object-id xmlns:xlink="http://www.w3.org/1999/xlink" content-type="doi" xlink:type="simple">10.3897/zookeys.1111.77413.figure2</object-id><object-id xmlns:xlink="http://www.w3.org/1999/xlink" content-type="arpha" xlink:type="simple">1FB93879-0906-5435-B9B3-1DC490619AC1</object-id><label>Figure 2.</label><caption><p>Scanning electron micrographs of larva of <italic><tp:taxon-name><tp:taxon-name-part taxon-name-part-type="genus" reg="Mejicanotrichia">Mejicanotrichia</tp:taxon-name-part><tp:taxon-name-part taxon-name-part-type="species" reg="harrisi">harrisi</tp:taxon-name-part></tp:taxon-name></italic> Bueno-Soria &amp; Barba-Álvarez, 1999 <bold>A</bold> habitus, dorsal <bold>B</bold> antenna <bold>C</bold> lacunae of abdominal segment V <bold>D</bold> lateral projection of abdominal segment V. Scale bars: 200 µm (<bold>A</bold>); 10 µm (<bold>B, C</bold>); 50 µm (<bold>D</bold>).</p></caption><graphic xmlns:xlink="http://www.w3.org/1999/xlink" xlink:href="zookeys-1111-355_article-77413__-g002.jpg" position="float" orientation="portrait" xlink:type="simple" id="oo_712648.jpg"><uri content-type="original_file" xlink:type="simple">https://binary.pensoft.net/fig/712648</uri></graphic></fig><p><bold><italic>Head.</italic></bold> Dark brown, prognathous, without visible ecdysial sutures. Antennae simple (Fig. <xref ref-type="fig" rid="F2">2B</xref>).</p><p><bold><italic>Thorax.</italic></bold> Pro-, meso-, and metanotum divided by a median ecdysial line (Fig. <xref ref-type="fig" rid="F1">1A</xref>), with a lateral process with two thick and colorless setae except on pronotum. Pronotum anteriorly elongated, subsequently widened, longer than meso- and metanotum, covering much of the head; anterolateral corners folded towards the ventral region. The anterior pronotal margin with a row of thick and opaque setae. Propleural sclerite well developed and strongly dark, subtriangular (Fig. <xref ref-type="fig" rid="F1">1B</xref>). Prothorax with a pair of ventral sclerites, each with an oval to subrectangular shape. Meso- and metathorax covered with thick, short, colorless setae. Lateral margins thickly darkened, appearing with a longitudinal bar (Fig. <xref ref-type="fig" rid="F1">1A</xref>). Anterior margins of both nota with a row of opaque setae, in a smaller proportion than the pronotum. First pair of legs slightly shorter than the others. The three pairs of legs each with two rows of fine and moderately long setae on tibiae and tarsi, with well-developed tarsal claws.</p><p><bold><italic>Abdomen.</italic></bold> Long and wide, gradually tapering posteriorly. Venter with thick and extremely short setae irregularly distributed on surface. Segments I–VIII with well developed, short and wide tergites, covering much of each notum, those on segment I differing noticeably in size and shape from remainder. All tergites with thick and short colorless setae. Tergite I divided in two by a median line, with two thin and dark setae on the anterior margin. Tergites II–VII with medial lacunae and two fine and dark setae in the posterolateral margin (Figs <xref ref-type="fig" rid="F1">1A, C</xref>, <xref ref-type="fig" rid="F2">2C</xref>). Posterior and anterior margins of tergites with thick, short, and colorless setae, well distributed along both margins. Fine pigment spots more evident on integument around tergites (Fig. <xref ref-type="fig" rid="F1">1C</xref>). Middle of anterior margin of tergites III–VI, with two flattened projections. Lateral projections of abdomen without tergites, but lateral margins bear a continuous row of slightly thick, long, colorless setae (Fig. <xref ref-type="fig" rid="F2">2D</xref>); one seta noticeably longer than the others, arising at apex of each lateral projection. Segment IX strongly narrowed, posterior margin with four thick and opaque setae, two rows of thick setae in the middle. Anal prolegs prominent, cylindrical, projecting posteriorly, with well-developed anal claws curving ventrally (Fig. <xref ref-type="fig" rid="F1">1A</xref>).</p></tp:treatment-sec><tp:treatment-sec sec-type="comments" id="SECID0EXEAE"><title>Comments.</title><p>The specimens were collected at a water temperature of 19 °C; with pH between 7.8–8.4; water presented a hardness of 171 mg CaCO3/l; the dissolved oxygen was 7.6 mg/l and 89% of oxygen saturation.</p></tp:treatment-sec><tp:treatment-sec><!--Section generated to contain objects referenced in tp:taxon-treatment.--><fig id="F4" position="float" orientation="portrait"><object-id xmlns:xlink="http://www.w3.org/1999/xlink" content-type="doi" xlink:type="simple">10.3897/zookeys.1111.77413.figure4</object-id><object-id xmlns:xlink="http://www.w3.org/1999/xlink" content-type="arpha" xlink:type="simple">DA19A89E-3413-5A80-AD71-51D4B4D52D08</object-id><label>Figure 4.</label><caption><p>Larva of <italic><tp:taxon-name><tp:taxon-name-part taxon-name-part-type="genus" reg="Mejicanotrichia">Mejicanotrichia</tp:taxon-name-part><tp:taxon-name-part taxon-name-part-type="species" reg="tridentata">tridentata</tp:taxon-name-part></tp:taxon-name></italic> (Bueno-Soria &amp; Hamilton, 1986) <bold>A</bold> habitus, dorsal <bold>B</bold> propleural sclerite <bold>C</bold> tergite of abdominal segment V, dorsal. Scale bars: 1 mm (<bold>A</bold>); 65 µm (<bold>B</bold>); 80 µm (<bold>C</bold>).</p></caption><graphic xmlns:xlink="http://www.w3.org/1999/xlink" xlink:href="zookeys-1111-355_article-77413__-g004.jpg" position="float" orientation="portrait" xlink:type="simple" id="oo_712650.jpg"><uri content-type="original_file" xlink:type="simple">https://binary.pensoft.net/fig/712650</uri></graphic></fig></tp:treatment-sec><ref-list><ref id="B2"><mixed-citation xmlns:xlink="http://www.w3.org/1999/xlink" xlink:type="simple"><person-group><name name-style="western"><surname>Bowles</surname><given-names>DE</given-names></name><name name-style="western"><surname>Harris</surname><given-names>SC</given-names></name><name name-style="western"><surname>Bueno-Soria</surname><given-names>J</given-names></name></person-group> (<year>1999</year>) <article-title>An assessment of New World <tp:taxon-name><tp:taxon-name-part taxon-name-part-type="tribe">Stactobiini</tp:taxon-name-part></tp:taxon-name> (<tp:taxon-name><tp:taxon-name-part taxon-name-part-type="order">Trichoptera</tp:taxon-name-part></tp:taxon-name>: <tp:taxon-name><tp:taxon-name-part taxon-name-part-type="family">Hydroptilidae</tp:taxon-name-part></tp:taxon-name>) larvae with new larvae descriptions of <italic><tp:taxon-name><tp:taxon-name-part taxon-name-part-type="genus">Alisotrichia</tp:taxon-name-part></tp:taxon-name></italic>, <italic><tp:taxon-name><tp:taxon-name-part taxon-name-part-type="genus">Mejicanotrichia</tp:taxon-name-part></tp:taxon-name></italic>, and <italic><tp:taxon-name><tp:taxon-name-part taxon-name-part-type="genus">Scelobotrichia</tp:taxon-name-part></tp:taxon-name></italic>.</article-title> In: <person-group><name name-style="western"><surname>Malicky</surname><given-names>H</given-names></name><name name-style="western"><surname>Chantaramongkol</surname><given-names>P</given-names></name></person-group> (<role>Eds</role>) <issue-title>Proceedings of the 9th International Symposium on Trichoptera.</issue-title><source>Faculty of Sciences, Chiang Mai University, Chiang Mai</source>, <fpage>43</fpage>–<lpage>52</lpage>.</mixed-citation></ref></ref-list></tp:taxon-treatment>
