# Supplementary material for: ﻿Larval and female descriptions of Mejicanotrichia Harris & Holzenthal, 1997 (Trichoptera, Hydroptilidae, Leucotrichiinae) from Mexico
Source: Zookeys. 2022 Jul 11;1111:355–69. doi: 10.3897/zookeys.1111.77413 (PMC9848958; doi:10.3897/zookeys.1111.77413)
Supplement: XML Treatment for Mejicanotrichia harrisi [file zookeys.1111.77413-treatment2.xml]

<!DOCTYPE tp:taxon-treatment
  PUBLIC "-//TaxonX//DTD Taxonomic Treatment Publishing DTD v0 20100105//EN" "tax-treatment-NSO.dtd">
<tp:taxon-treatment xmlns:tp="http://www.plazi.org/taxpub"><tp:treatment-meta><kwd-group><label>Taxon classification</label><kwd>
                <named-content content-type="kingdom">Animalia</named-content>
              </kwd><kwd>
                <named-content content-type="order">Trichoptera</named-content>
              </kwd><kwd>
                <named-content content-type="family">Hydroptilidae</named-content>
              </kwd></kwd-group><mixed-citation publication-type="journal"><person-group><name><surname>Ramírez-Carmona</surname><given-names>Mauricio</given-names></name><name><surname>Barba-Álvarez</surname><given-names>Rafael</given-names></name><name><surname>Contreras-Ramos</surname><given-names>Atilano</given-names></name><name><surname>Rivas</surname><given-names>Gerardo</given-names></name></person-group><article-title>﻿Larval and female descriptions of <italic><tp:taxon-name><tp:taxon-name-part taxon-name-part-type="genus" reg="Mejicanotrichia">Mejicanotrichia</tp:taxon-name-part></tp:taxon-name></italic> Harris &amp; Holzenthal, 1997 (<tp:taxon-name><tp:taxon-name-part taxon-name-part-type="order">Trichoptera</tp:taxon-name-part></tp:taxon-name>, <tp:taxon-name><tp:taxon-name-part taxon-name-part-type="family">Hydroptilidae</tp:taxon-name-part></tp:taxon-name>, <tp:taxon-name><tp:taxon-name-part taxon-name-part-type="subfamily">Leucotrichiinae</tp:taxon-name-part></tp:taxon-name>) from Mexico</article-title><source>Zookeys</source><day>11</day><month>07</month><year>2022</year><volume>1111</volume><fpage>355</fpage><lpage>369</lpage><pub-id pub-id-type="doi">10.3897/zookeys.1111.77413</pub-id></mixed-citation></tp:treatment-meta><tp:nomenclature><label>﻿</label><tp:taxon-name>
              <object-id xmlns:xlink="http://www.w3.org/1999/xlink" content-type="arpha" xlink:type="simple">21336A5B-614B-5A4C-B799-FBCB94A43B02</object-id>
              <tp:taxon-name-part taxon-name-part-type="genus" reg="Mejicanotrichia">Mejicanotrichia</tp:taxon-name-part>
              <tp:taxon-name-part taxon-name-part-type="species" reg="harrisi">harrisi</tp:taxon-name-part>
            </tp:taxon-name><tp:taxon-authority>Bueno-Soria &amp; Barba-Álvarez, 1999</tp:taxon-authority><xref ref-type="fig" rid="F3">Fig. 3A–D</xref></tp:nomenclature><tp:treatment-sec sec-type="material" id="SECID0EJGAE"><title>Material examined.</title><p>5 females (IN-TR-00220). Mexico, Guerrero, Tonalapa del Río, Tonalapa River, near the Atlmolonga “balneario” (780 m a.s.l, <named-content xmlns:xlink="http://www.w3.org/1999/xlink" content-type="dwc:verbatimCoordinates" xlink:type="simple"><named-content content-type="geo-json" specific-use="{&#34;type&#34;:&#34;Point&#34;,&#34;coordinates&#34;:[-99.702811,18.349181]}" id="NCID0ESGAE" xlink:type="simple">18°20'57.05"N, 99°42'10.12"W</named-content></named-content>), 25 January 2020; leg. M. Ramírez-Carmona and O. Lagunas-Calvo.</p></tp:treatment-sec><tp:treatment-sec sec-type="diagnosis" id="SECID0EXGAE"><title>Diagnosis.</title><p>Unmodified antennae, hindwings lacking patches of scales, as in <italic><tp:taxon-name><tp:taxon-name-part taxon-name-part-type="genus" reg="Mejicanotrichia">M.</tp:taxon-name-part><tp:taxon-name-part taxon-name-part-type="species" reg="rara">rara</tp:taxon-name-part></tp:taxon-name></italic>, with a body length of 2 mm. Abdominal segment VI without sternite process.</p></tp:treatment-sec><tp:treatment-sec sec-type="description" id="SECID0EIHAE"><title>Description.</title><p>Dark brown coloration (Fig. <xref ref-type="fig" rid="F3">3A</xref>). Body. Range length: 2.3–2.5 mm.</p><fig id="F3" position="float" orientation="portrait"><object-id xmlns:xlink="http://www.w3.org/1999/xlink" content-type="doi" xlink:type="simple">10.3897/zookeys.1111.77413.figure3</object-id><object-id xmlns:xlink="http://www.w3.org/1999/xlink" content-type="arpha" xlink:type="simple">7B91F3F9-8188-50F9-9191-AE3F8F020F89</object-id><label>Figure 3.</label><caption><p>Female specimen of <italic><tp:taxon-name><tp:taxon-name-part taxon-name-part-type="genus" reg="Mejicanotrichia">Mejicanotrichia</tp:taxon-name-part><tp:taxon-name-part taxon-name-part-type="species" reg="harrisi">harrisi</tp:taxon-name-part></tp:taxon-name></italic> Bueno-Soria &amp; Barba-Álvarez, 1999 <bold>A</bold> habitus, dorsal <bold>B</bold> head, dorsal <bold>C</bold> segments VI-X of abdomen, ventral <bold>D</bold> bursa copulatrix ventral. Scale bars: 1 mm (<bold>A</bold>); 800 µm (<bold>B</bold>); 200 µm (<bold>C</bold>); 30 µm (<bold>D</bold>).</p></caption><graphic xmlns:xlink="http://www.w3.org/1999/xlink" xlink:href="zookeys-1111-355_article-77413__-g003.jpg" position="float" orientation="portrait" xlink:type="simple" id="oo_712649.jpg"><uri content-type="original_file" xlink:type="simple">https://binary.pensoft.net/fig/712649</uri></graphic></fig><p><bold><italic>Head.</italic></bold> Antennae simple, 17-segmented, scape slightly longer than flagellum; three ocelli present (Fig. <xref ref-type="fig" rid="F3">3B</xref>).</p><p><bold><italic>Thorax.</italic></bold> Wings with reduced venation, mesoscutellum with a transverse line and subrectangular metascutellum. Tibial formula (0, 2, 4). Legs unmodified.</p><p><bold><italic>Abdomen.</italic></bold> Segment VII elongated, without processes on sternite. Segment VIII short and ring-shaped, with a fringe of setae on posterior margin and a pair of apodemes extending anteriorly. Segment IX short, with pair of apodemes originating on posterolateral margin and extending anteriorly just before anterior margin of segment VII. Segment X rounded apically, with pair of lateral papillae (Fig. <xref ref-type="fig" rid="F3">3C</xref>). Bursa copulatrix mostly membranous, with pair of short and truncate lobes extended posteriorly; medially with keyhole-shaped opening and a shield-shaped sclerite (Fig. <xref ref-type="fig" rid="F3">3D</xref>).</p></tp:treatment-sec><tp:treatment-sec sec-type="comments" id="SECID0E2JAE"><title>Comments.</title><p>The specimens exhibit a keyhole-shaped opening in the bursa copulatrix, which occurs in the other species of the genus. On the other hand, females of <italic><tp:taxon-name><tp:taxon-name-part taxon-name-part-type="genus" reg="Mejicanotrichia">M.</tp:taxon-name-part><tp:taxon-name-part taxon-name-part-type="species" reg="harrisi">harrisi</tp:taxon-name-part></tp:taxon-name></italic> differ from those of other species because of the presence of two short and membranous lobes that extend posteriorly, as well as for having a shield-shaped posterior sclerite (Fig. <xref ref-type="fig" rid="F3">3D</xref>).</p></tp:treatment-sec></tp:taxon-treatment>
