# Supplementary material for: ﻿Larval and female descriptions of Mejicanotrichia Harris & Holzenthal, 1997 (Trichoptera, Hydroptilidae, Leucotrichiinae) from Mexico
Source: Zookeys. 2022 Jul 11;1111:355–69. doi: 10.3897/zookeys.1111.77413 (PMC9848958; doi:10.3897/zookeys.1111.77413)
Supplement: XML Treatment for Mejicanotrichia tridentata [file zookeys.1111.77413-treatment3.xml]

<!DOCTYPE tp:taxon-treatment
  PUBLIC "-//TaxonX//DTD Taxonomic Treatment Publishing DTD v0 20100105//EN" "tax-treatment-NSO.dtd">
<tp:taxon-treatment xmlns:tp="http://www.plazi.org/taxpub"><tp:treatment-meta><kwd-group><label>Taxon classification</label><kwd>
                <named-content content-type="kingdom">Animalia</named-content>
              </kwd><kwd>
                <named-content content-type="order">Trichoptera</named-content>
              </kwd><kwd>
                <named-content content-type="family">Hydroptilidae</named-content>
              </kwd></kwd-group><mixed-citation publication-type="journal"><person-group><name><surname>Ramírez-Carmona</surname><given-names>Mauricio</given-names></name><name><surname>Barba-Álvarez</surname><given-names>Rafael</given-names></name><name><surname>Contreras-Ramos</surname><given-names>Atilano</given-names></name><name><surname>Rivas</surname><given-names>Gerardo</given-names></name></person-group><article-title>﻿Larval and female descriptions of <italic><tp:taxon-name><tp:taxon-name-part taxon-name-part-type="genus" reg="Mejicanotrichia">Mejicanotrichia</tp:taxon-name-part></tp:taxon-name></italic> Harris &amp; Holzenthal, 1997 (<tp:taxon-name><tp:taxon-name-part taxon-name-part-type="order">Trichoptera</tp:taxon-name-part></tp:taxon-name>, <tp:taxon-name><tp:taxon-name-part taxon-name-part-type="family">Hydroptilidae</tp:taxon-name-part></tp:taxon-name>, <tp:taxon-name><tp:taxon-name-part taxon-name-part-type="subfamily">Leucotrichiinae</tp:taxon-name-part></tp:taxon-name>) from Mexico</article-title><source>Zookeys</source><day>11</day><month>07</month><year>2022</year><volume>1111</volume><fpage>355</fpage><lpage>369</lpage><pub-id pub-id-type="doi">10.3897/zookeys.1111.77413</pub-id></mixed-citation></tp:treatment-meta><tp:nomenclature><label>﻿</label><tp:taxon-name>
              <object-id xmlns:xlink="http://www.w3.org/1999/xlink" content-type="arpha" xlink:type="simple">877C3D90-4240-5CBF-B6B5-5443A7779304</object-id>
              <tp:taxon-name-part taxon-name-part-type="genus" reg="Mejicanotrichia">Mejicanotrichia</tp:taxon-name-part>
              <tp:taxon-name-part taxon-name-part-type="species" reg="tridentata">tridentata</tp:taxon-name-part>
            </tp:taxon-name><tp:taxon-authority>(Bueno-Soria &amp; Hamilton, 1986)</tp:taxon-authority><xref ref-type="fig" rid="F4">Figures 4A–C</xref><xref ref-type="fig" rid="F5">, 5A–D</xref></tp:nomenclature><tp:treatment-sec sec-type="material" id="SECID0EBMAE"><title>Material examined.</title><p>15 larvae (IN-TR-00222). Mexico, Chiapas, Ixhuatán, 95 km 2.8 N Ixhuatán, tributary of the Teapa River (409 m a.s.l., <named-content xmlns:xlink="http://www.w3.org/1999/xlink" content-type="dwc:verbatimCoordinates" xlink:type="simple"><named-content content-type="geo-json" specific-use="{&#34;type&#34;:&#34;Point&#34;,&#34;coordinates&#34;:[-93.004939,17.311406]}" id="NCID0EKMAE" xlink:type="simple">17°18'41.06"N, 93°0'17.78"W</named-content></named-content>), 18 April 2019; leg. M. Ramírez-Carmona, O. Lagunas-Calvo and G. Rivas-Lechuga.</p></tp:treatment-sec><tp:treatment-sec sec-type="diagnosis" id="SECID0EPMAE"><title>Diagnosis.</title><p>Body mostly membranous ventrally. Thorax reddish-brown with dark spots dorsally. Abdominal tergites with dark and irregular spots (Fig. <xref ref-type="fig" rid="F4">4A</xref>). Conspicuous, dark, subtriangular sclerites on pleural area (Fig. <xref ref-type="fig" rid="F4">4B</xref>). A subtriangular and curved propleural sclerite is notoriously distinct from that of other species of the genus (Figs <xref ref-type="fig" rid="F1">1B</xref>, <xref ref-type="fig" rid="F4">4B</xref>; <xref ref-type="bibr" rid="B2">Bowles et al. 1999</xref>: figs 4–7). Abdominal dorsal tergites are long and narrow, with a larger number of setae than in <italic><tp:taxon-name><tp:taxon-name-part taxon-name-part-type="genus" reg="Mejicanotrichia">M.</tp:taxon-name-part><tp:taxon-name-part taxon-name-part-type="species" reg="harrisi">harrisi</tp:taxon-name-part></tp:taxon-name></italic>. In addition, these tergites have a pigmentation pattern that is evenly distributed.</p><fig id="F4" position="float" orientation="portrait"><object-id xmlns:xlink="http://www.w3.org/1999/xlink" content-type="doi" xlink:type="simple">10.3897/zookeys.1111.77413.figure4</object-id><object-id xmlns:xlink="http://www.w3.org/1999/xlink" content-type="arpha" xlink:type="simple">DA19A89E-3413-5A80-AD71-51D4B4D52D08</object-id><label>Figure 4.</label><caption><p>Larva of <italic><tp:taxon-name><tp:taxon-name-part taxon-name-part-type="genus" reg="Mejicanotrichia">Mejicanotrichia</tp:taxon-name-part><tp:taxon-name-part taxon-name-part-type="species" reg="tridentata">tridentata</tp:taxon-name-part></tp:taxon-name></italic> (Bueno-Soria &amp; Hamilton, 1986) <bold>A</bold> habitus, dorsal <bold>B</bold> propleural sclerite <bold>C</bold> tergite of abdominal segment V, dorsal. Scale bars: 1 mm (<bold>A</bold>); 65 µm (<bold>B</bold>); 80 µm (<bold>C</bold>).</p></caption><graphic xmlns:xlink="http://www.w3.org/1999/xlink" xlink:href="zookeys-1111-355_article-77413__-g004.jpg" position="float" orientation="portrait" xlink:type="simple" id="oo_712650.jpg"><uri content-type="original_file" xlink:type="simple">https://binary.pensoft.net/fig/712650</uri></graphic></fig></tp:treatment-sec><tp:treatment-sec sec-type="description" id="SECID0EYOAE"><title>Description.</title><p>Body dorsoventrally depressed, range length 2.0–2.3 mm, widely covered with thick, long, and colorless setae (Fig. <xref ref-type="fig" rid="F4">4A</xref>). Body mostly covered dorsally with fine pigments spots, appearing as “sandpaper” (Fig. <xref ref-type="fig" rid="F4">4C</xref>). Larval case absent until before pupation.</p><p><bold><italic>Head.</italic></bold> Ocherous-brown, prognathous, without visible ecdysial sutures.</p><p><bold><italic>Thorax.</italic></bold> Pro-, meso-, and metanotum divided longitudinally by a medial ecdysial line. Three thoracic nota each with two lateral processes, which have two thick and opaque setae. Pronotum widening posteriorly. Anterior margin of pronotum with a ridge of thick setae, anterolateral corners folding ventrally. Anterior portion of pronotum slightly covering back of the head (Figs <xref ref-type="fig" rid="F4">4A</xref>, <xref ref-type="fig" rid="F5">5A</xref>). First pair of legs slightly smaller, tibiae and tarsi of all legs each with two rows of fine setae on dorsal region (Fig. <xref ref-type="fig" rid="F5">5B</xref>). Two oval sclerites behind the insertion of the legs on each sternite. Anterior margin of meso- and metanotum with row of thick setae, separated at least twice the basal diameter of setae. Lateral margins short and darkened, appearing as longitudinal bars. Mesonotum covered extensively with thick and short setae.</p><fig id="F5" position="float" orientation="portrait"><object-id xmlns:xlink="http://www.w3.org/1999/xlink" content-type="doi" xlink:type="simple">10.3897/zookeys.1111.77413.figure5</object-id><object-id xmlns:xlink="http://www.w3.org/1999/xlink" content-type="arpha" xlink:type="simple">7C27AD07-05F0-5D74-B674-AA8F36D776F0</object-id><label>Figure 5.</label><caption><p>Scanning electron micrographs of larva of <italic><tp:taxon-name><tp:taxon-name-part taxon-name-part-type="genus" reg="Mejicanotrichia">Mejicanotrichia</tp:taxon-name-part><tp:taxon-name-part taxon-name-part-type="species" reg="tridentata">tridentata</tp:taxon-name-part></tp:taxon-name></italic> (Bueno-Soria &amp; Hamilton, 1986) <bold>A</bold> habitus, dorsal <bold>B</bold> left thoracic legs, dorsal <bold>C</bold> lacunae of abdominal segment V <bold>D</bold> dark ornamental pigments of abdominal tergites. Scale bars: 500 µm (<bold>A</bold>); B: 100 µm (<bold>B</bold>); C: 10 µm (<bold>C, D</bold>).</p></caption><graphic xmlns:xlink="http://www.w3.org/1999/xlink" xlink:href="zookeys-1111-355_article-77413__-g005.jpg" position="float" orientation="portrait" xlink:type="simple" id="oo_712651.jpg"><uri content-type="original_file" xlink:type="simple">https://binary.pensoft.net/fig/712651</uri></graphic></fig><p><bold><italic>Abdomen.</italic></bold> Long and widened, narrowing posteriorly. Ventral region with irregularly distributed, thick, short setae. Segments I–VIII with dorsal tergites, largely covering dorsum of each segment; first sclerite divided longitudinally. Tergites II–VII with lacunae in middle and beyond posterior margin (Fig. <xref ref-type="fig" rid="F5">5C</xref>); with two fine and dark setae on posterolateral margins, and well-developed thick setae on anterior and posterior margins (Fig. <xref ref-type="fig" rid="F4">4C</xref>). Anterior margins of tergites II–VI each with a slight notch in the middle; fine pigment spots linearly grouped beyond posterior margin of tergites (Fig. <xref ref-type="fig" rid="F5">5D</xref>). Abdominal projections without tergites; lateral margins with row of thick and prominent setae, one of which noticeably longer than rest. Segment IX short and shield-shaped, with setae on posterior margin, as well as six setae medially on segment. Anal prolegs projected caudally, cylindrical, with well-developed claws.</p></tp:treatment-sec><tp:treatment-sec sec-type="comments" id="SECID0EZRAE"><title>Comments.</title><p>The specimens were collected at a water temperature of 25 °C; with pH between 7.8–8.4; water presented a hardness of 136.8 mg CaCO3/l; the dissolved oxygen was 4.5 mg/l and 57% of oxygen saturation.</p></tp:treatment-sec><tp:treatment-sec><!--Section generated to contain objects referenced in tp:taxon-treatment.--><fig id="F1" position="float" orientation="portrait"><object-id xmlns:xlink="http://www.w3.org/1999/xlink" content-type="doi" xlink:type="simple">10.3897/zookeys.1111.77413.figure1</object-id><object-id xmlns:xlink="http://www.w3.org/1999/xlink" content-type="arpha" xlink:type="simple">4B44410F-AA99-5BD8-8E8E-CDDC1C3FDA99</object-id><label>Figure 1.</label><caption><p>Larva of <italic><tp:taxon-name><tp:taxon-name-part taxon-name-part-type="genus" reg="Mejicanotrichia">Mejicanotrichia</tp:taxon-name-part><tp:taxon-name-part taxon-name-part-type="species" reg="harrisi">harrisi</tp:taxon-name-part></tp:taxon-name></italic> Bueno-Soria &amp; Barba-Álvarez, 1999 <bold>A</bold> habitus, dorsal <bold>B</bold> propleural sclerite <bold>C</bold> tergite of abdominal segment V, dorsal. Scale bars: 1 mm (<bold>A</bold>); 80 µm (<bold>B</bold>); 130 µm (<bold>C</bold>).</p></caption><graphic xmlns:xlink="http://www.w3.org/1999/xlink" xlink:href="zookeys-1111-355_article-77413__-g001.jpg" position="float" orientation="portrait" xlink:type="simple" id="oo_712647.jpg"><uri content-type="original_file" xlink:type="simple">https://binary.pensoft.net/fig/712647</uri></graphic></fig></tp:treatment-sec><ref-list><ref id="B2"><mixed-citation xmlns:xlink="http://www.w3.org/1999/xlink" xlink:type="simple"><person-group><name name-style="western"><surname>Bowles</surname><given-names>DE</given-names></name><name name-style="western"><surname>Harris</surname><given-names>SC</given-names></name><name name-style="western"><surname>Bueno-Soria</surname><given-names>J</given-names></name></person-group> (<year>1999</year>) <article-title>An assessment of New World <tp:taxon-name><tp:taxon-name-part taxon-name-part-type="tribe">Stactobiini</tp:taxon-name-part></tp:taxon-name> (<tp:taxon-name><tp:taxon-name-part taxon-name-part-type="order">Trichoptera</tp:taxon-name-part></tp:taxon-name>: <tp:taxon-name><tp:taxon-name-part taxon-name-part-type="family">Hydroptilidae</tp:taxon-name-part></tp:taxon-name>) larvae with new larvae descriptions of <italic><tp:taxon-name><tp:taxon-name-part taxon-name-part-type="genus">Alisotrichia</tp:taxon-name-part></tp:taxon-name></italic>, <italic><tp:taxon-name><tp:taxon-name-part taxon-name-part-type="genus">Mejicanotrichia</tp:taxon-name-part></tp:taxon-name></italic>, and <italic><tp:taxon-name><tp:taxon-name-part taxon-name-part-type="genus">Scelobotrichia</tp:taxon-name-part></tp:taxon-name></italic>.</article-title> In: <person-group><name name-style="western"><surname>Malicky</surname><given-names>H</given-names></name><name name-style="western"><surname>Chantaramongkol</surname><given-names>P</given-names></name></person-group> (<role>Eds</role>) <issue-title>Proceedings of the 9th International Symposium on Trichoptera.</issue-title><source>Faculty of Sciences, Chiang Mai University, Chiang Mai</source>, <fpage>43</fpage>–<lpage>52</lpage>.</mixed-citation></ref></ref-list></tp:taxon-treatment>
